# Supplementary material for: Applicability of Anatomic and Physiologic Scoring Systems for the Prediction of Outcome in Polytraumatized Patients with Blunt Aortic Injuries
Source: Diagnostics (Basel). 2021 Nov 21;11(11):2156. doi: 10.3390/diagnostics11112156 (PMC8617692; doi:10.3390/diagnostics11112156)
Supplement: Supplementary file 1 [file diagnostics-11-02156-s001.zip]

Archive with 1 entries (1 files):
- diagnostics-1405157-supplementary.pdf
